# Supplementary material for: Systematic Methods for Isolating High Purity Nuclei from Ten Important Plants for Omics Interrogation
Source: Cells. 2022 Dec 3;11(23):3919. doi: 10.3390/cells11233919 (PMC9740283; doi:10.3390/cells11233919)
Supplement: Supplementary file 1 [file cells-11-03919-s001.zip]

Archive with 1 entries (1 files):
- cells-2030101-supplementary.pdf
